# Supplementary material for: Facile In Situ Synthesis of Self-Supporting Cu Nanoparticles/Nickel Foam Electrode for Sensitive Non-Enzymatic Electrochemical Glucose Sensing in Beverages
Source: Foods. 2026 Jun 3;15(11):1993. doi: 10.3390/foods15111993 (PMC13256642; doi:10.3390/foods15111993)
Supplement: Supplementary file 1 [file foods-15-01993-s001.zip]

Archive with 1 entries (1 files):
- foods-4313583-supplementary.pdf
